# Supplementary material for: Astaxanthin Protects against Hyperglycemia-Induced Oxidative and Inflammatory Damage to Bone Marrow and to Bone Marrow-Retained Stem Cells and Restores Normal Hematopoiesis in Streptozotocin-Induced Diabetic Mice
Source: Antioxidants (Basel). 2022 Nov 23;11(12):2321. doi: 10.3390/antiox11122321 (PMC9774236; doi:10.3390/antiox11122321)
Supplement: Supplementary file 1 [file antioxidants-11-02321-s001.zip]

Archive with 1 entries (1 files):
- antioxidants-2004033-supplementary.pdf
